# Supplementary material for: Endothelial force sensing signals to parenchymal cells to regulate bile and plasma lipids
Source: Sci Adv. 2024 Sep 27;10(39):eadq3075. doi: 10.1126/sciadv.adq3075 (PMC11430402; doi:10.1126/sciadv.adq3075)
Supplement: Supplementary file 2 — Data file S1 [file sciadv.adq3075_data_file_s1.zip]

Archive with 1 entries (1 files):
- sciadv.adq3075_data_file_s1.xlsx
