# Supplementary material for: Endothelial force sensing signals to parenchymal cells to regulate bile and plasma lipids
Source: Sci Adv. 2024 Sep 27;10(39):eadq3075. doi: 10.1126/sciadv.adq3075 (PMC11430402; doi:10.1126/sciadv.adq3075)
Supplement: Supplementary file 2 — Data file S1 [file sciadv.adq3075_data_file_s1.zip › sciadv.adq3075_data_file_s1.xlsx]

## Sheet: Figure 1
1c	Cyp7a1
	Chow diet		High Fat Diet
	Ctrl	Piezo1DEC	Ctrl	Piezo1DEC
	2.89358	2.31796	1.28046	2.92141
	0.86325	2.03899	0.71532	5.17539
	0.57151	4.68438	0.63581	0.41514
	0.8937	0.60201	0.62489	0.47194
	0.59993	2.81446	0.78549	1.71317
	1.99703	0.61679	0.46222	0.69818
	0.38365	0.69393	0.99424	1.72508
	0.58758	1.10792	1.21139	2.09459
	0.75151	3.50122	0.75349	2.10916
	1.89587	1.42194	1.9141	1.01513
	0.75936	1.64474	1.80458	3.18582
	1.74455	3.96647	1.28491	1.8425
	1.03015	2.98526	1.2283	2.31605
	1.49263	4.5721	1.04367	2.70695
			1.46578	2.07292
1d	Ctrl mice			Piezo1DEC
	0.47ml/min	1.41ml/min		0.47ml/min	1.41ml/min
	0.774379	0.326716		0.705883	1.06992
	0.681181	0.973404		0.94442	1.03706
	0.73515	0.463651		0.681838	1.06992
	1.12593	0.607565		0.941152	1.1
	1.70068	0.646674		0.772443	1.13485
	1.4301	0.588907		0.950989	0.950989
	0.779765	0.57879		1.27677	0.805245
	1.8546	0.433769		0.994815	0.764453
	0.651172	0.530344		2.3579	1.01572
	0.989657	0.675955		1.06253
1e	Bile flow		1f	Primary Bile Acid secretion		Secondary bile acid secretion
	Ctrl	Piezo1DEC		Ctrl	Piezo1DEC	Ctrl	Piezo1DEC
	2.12121	3.21285		15951.3	14683.8	17.8996	16.3424
	1.74825	2.57235		14516.3	36113	43.6948	103.546
	1.55815	3.11111		19432.2	13261	36.3445	10.8946
	1.81159	2.09713		27222.3	52866.7	184.831	504.367
	1.98995	1.97368		15201.7	36761.4	25.2052	123.714
	1.76741	2.03114		5524.42	32768	8.72784	240.35
	2.25806	3.31633		10694.2	24941.2	32.6151	5.63021
	0.978793	2.06897		25368.2	32895.7	137.399	29.3131
1g	Total Cholesterol CD		Total cholesterol HFD		1h	CE C16 Chow diet		CE C16 HFD
	Ctrl	Piezo1DEC	Ctrl	Piezo1DEC		Ctrl	Piezo1DEC	Ctrl	Piezo1DEC
	0.0669	0.0969944	0.198656	0.141818		0.0300938	0.0392763	0.0510113	0.0346918
	0.0654342	0.03216	0.275178	0.0794561		0.0284172	0.0147168	0.0756914	0.0171082
	0.135176	0.0873634	0.313437	0.0995938		0.0577087	0.0248712	0.0685254	0.0245741
	0.0713773	0.0517234	0.117082	0.248132		0.0274188	0.0187681	0.033814	0.0554236
	0.072858	0.065811	0.181523	0.112539		0.0291372	0.025077	0.0412408	0.0270212
	0.0630345	0.054303	0.157017	0.115354		0.0208728	0.0222315	0.0390845	0.0295946
	0.15969	0.065811	0.447836	0.0835867		0.0807671	0.023077	0.138091	0.0237852
	0.06059	0.0781174	0.340361	0.0707786		0.0379248	0.0286613	0.0612474	0.0187751
	0.0732216	0.0691722	0.181649			0.042906	0.0250841	0.0518167	0.126243
	0.055874	0.0613067				0.0252142	0.0267467
1i	Liver Cyp7a1		1j	Bile flow		1k	Primary Bile Acid secretion		Secondary bile acid secretion		1l	Cholic acid secretion
	Piezo1WT/WT	Piezo1MR/MR		Piezo1WT/WT	Piezo1MR/MR		Piezo1WT/WT	Piezo1MR/MR	Piezo1WT/WT	Piezo1MR/MR		Piezo1WT/WT	Piezo1MR/MR
	1.66152	0.26655		6.48148	4.84332		12511.6	24930.4	20.1481	51.4401		2.14787	1.73487
	2.06694	1.10382		4.26848	4.37853		10359.4	33680.2	24.715	122.889		1.62047	1.33106
	2.19999	0.77782		4.88333	4.38667		33531.5	28308.6	50.763	66.0578		2.72921	1.26948
	1.72011	0.75917		5.4789	5.02525		18677.4	7351.26	764.085	3.59435		1.88527	1.32366
	0.42706	0.66319		4.80568	4.45842		25437.8	13012.2	61.3685	1.06579		1.54457	1.13031
	0.51853	0.39434		6.54059	2.87141		29396.7	14088.4	154.802	25.8524		2.83784	1.14387
	1.01572	0.6609		6.09305	3.68837		34338.6	18945.8	241.026	67.6261		1.63814	1.13824
	0.3421	0.57734		6.40167	4.41845		55556.7		243.352			2.31931	1.46704
		0.86005			5.25063

## Sheet: Figure 2 
2a	Vehicle	Ctrl	Piezo1 DEC
	1	3.94772	1.52197
	0.88199	9.4785	1.0623
	1.11801	6.89817	0.58614
	1	1.57591	0.87506
2b	Cyp7a1
	0.47 ml/min	1.41 ml/min
	1.06599	1.53921
	1.56069	0.819143
	0.759008	0.68169
	0.944215	0.679331
	0.751158	0.816309
	0.715581	1.46631
	1.40171	0.783056
		0.964055
		0.805071
2c	Cyp7a1
	Fold change
	Veh	L-NMMA
	0.915388	1.13089
	0.964235	1.87573
	1.04063	2.28541
	1.24613	1.22049
	0.833617	2.08126

## Sheet: Figure 3
3a
	Chow diet					High Fat diet
	Primary Bile Acid secretion		Secondary bile acid secretion			Primary Bile Acid secretion		Secondary bile acid secretion
	Ctrl	Piezo1DEC	Ctrl	Piezo1DEC		Ctrl	Piezo1DEC	Ctrl	Piezo1DEC
	89.6515	96.0086	33.686	3.99137		36.2885	48.0098	63.7115	51.9902
	83.0617	92.0326	16.9383	7.96739		34.5061	74.4194	65.4939	25.5806
	73.7706	89.9459	26.2294	10.0541		37.8176	55.8252	62.1824	44.1748
	45.8309	65.0806	54.1691	34.9194		88.4137	76.5953	11.5863	23.4047
	96.8613	94.3449	3.13865	5.65513		23.4353	78.9771	71.2352	21.0229
		77.3937		22.6063		20.6345	49.9377	79.3655	50.0623
3b										3c
	HDL-Cholesterol					Total Cholesterol					Triglycerides					FFA
	Chow Diet		High Fat Diet			Chow Diet		High Fat Diet			Chow Diet		High Fat Diet			Chow Diet		High Fat Diet
	Ctrl	Piezo1DEC	Ctrl	Piezo1DEC		Ctrl	Piezo1DEC	Ctrl	Piezo1DEC		Ctrl	Piezo1DEC	Ctrl	Piezo1DEC		Ctrl	Piezo1DEC	Ctrl	Piezo1DEC
	102.276	102.431	201.871	110.344		135.072	138.013	235.062	119.691		75.0888	54.9885	52.7633	29.3129		0.34516	0.279153	0.301166	0.249352
	102.431	86.2417	200.065	139.849		124.149	114.906	264.54	143.07		88.2081	64.5517	69.818	91.1365		0.314906	0.268152	0.37025	0.426382
	89.9778	62.5797	171.161	116.366		120.368	110.285	199.485	139.512		76.6788	106.398	80.4773	48.4996		0.232398	0.259901	0.551598	0.245035
	122.303	96.2046	212.71	132.022		112.218	124.569	259.966	191.353		45.7567	72.605	98.598	74.0817		0.409117	0.306656	0.404793	0.400475
	116.079	128.216	194.043	165.14		111.616	111.015	233.537	195.927		52.9287	68.7068	83.6751	57.027		0.454417	0.380804	0.545121	0.445812
	126.037	132.261	150.086	153.699		113.02	113.622	181.696	178.139		40.0192	72.1494	95.758	41.902		0.329841	0.431767	0.404793	0.512926
	143.154	131.95	189.607	113.64		110.012	105.198	236.587	123.249		66.6987	34.5686	72.1017	49.9552		0.386467	0.193941	0.540429	0.435919
	95.5394	78.7344	170.927	116.13		86.7459	113.02	189.828	128.839		65.5512	89.3619	67.5717	57.0018		0.329841	0.32701	0.510176	0.435919
	95.5394	93.361	162.209	133.566		92.1613	77.3192	261.999	249.293		66.6987	63.2562	81.1615	58.5118		0.278879	0.377973	0.537679	0.369912
	88.0705	100.83	143.529	195.914		90.7573	85.3419	162.209	234.543		86.8852	54.9368	47.1311	54.6448		0.318516	0.307191	0.559681	0.430418
	84.0249	111.989	145.991	214.803		77.1186	70.2993	152.218	284.108		54.3716	62.2951	60.7923	51.2295		0.390625	0.441241	0.44967	0.430418
	91.805	54.7803	242.598			83.5368	115.483	203.883			52.1858	57.377	53.2787			0.434598	0.401629	0.346611	0.334158
	81.7656	110.91	209.406			91.7731	72.9688	336.229			42.8962	70.4918				0.388424	0.366417	0.348812	0.340009
	95.2583	92.02				101.38	105.263	311.702			51.6393	49.7268				0.432438	0.34441	0.571083	0.476452
	78.7972	70.7016				90.138	103.015					29.5082				0.43684	0.386224	0.650308
	75.559					80.1226	62.7491									0.3136	0.364217
	72.5906					80.327										0.483055
3d	LDLr Smaill intestine				3e	LDLr
	Chow Diet		High Fat Diet			Fold change
	Ctrl	Piezo1DEC	Ctrl	Piezo1DEC		Veh	L-NMMA
	1.17305	1.16495	1.29624	1.08623		1.17946	1.98361
	1.26161	1.42926	1.13236	1.26517		0.88462	1.73282
	1.05356	1.608	0.67098	1.19693		1.63935	1.63368
	0.77393	1.62481	1.49935	1.60696		0.8369	1.33619
	0.8983	1.21583	1.31434	2.01997		0.86942	1.83799
	0.8647	1.31671	0.8376	1.00649		0.93182	1.21262
	0.91824	1.13441	0.90396	1.18455		0.7413	1.76923
	0.98414	0.83043	0.89152	1.13236		1.16322	0.9383
	1.15423	1.04025	0.59846	1.30074
	0.91824	0.91189	0.8552
		1.00482
3f	Faecal Free Cholesterol				3g	Faecal Netral lipids
	Chow Diet		High Fat Diet			Chow Diet		High Fat Diet
	Ctrl	Piezo1DEC	Ctrl	Piezo1DEC		Ctrl	Piezo1DEC	Ctrl	Piezo1DEC
	0.196811	0.180556	0.907149	1.84422		0.270379	0.282726	1.17568	1.88926
	0.128888	0.17295	1.07661	2.71198		0.264914	0.24205	1.52779	2.763
	0.147075	0.203701	1.398	1.4638		0.330017	0.290212	1.16846	1.71654
	0.196811	0.210481	1.09608	1.82664		0.270379	0.19259	1.08373	1.71654
	0.128888	0.18638	0.763199	1.21468		0.264914	0.228009	1.03358	1.32463
	0.147075		0.922787			0.330017

## Sheet: Figure 4
4a	Oil Red O (% of total area)				4b	Liver TG		Liver TG		4c	Liver TG
	Ctrl CD	Piezo1DEC CD	Ctrl HFD	Piezo1DEC HFD		Ctrl CD	Piezo1DEC CD	Ctrl HFD	Piezo1DEC HFD		Piezo1WT/WT	Piezo1MR/MR
	0.091	0.125	4.8255	0.335		13.6806	11.9968	33.3244	13.9612		7.18413	13.5858
	0.444	0.07	2.366	0.396		12.979	11.0146	47.2154	16.3465		7.75317	11.1674
	0.367	0.744	1.902	0.51		16.9078	12.1371	27.5716	30.2375		8.32221	9.74481
	0.061	0.143	2.597	0.461		17.7496	10.1727	53.6698	22.2397		8.60673	12.59
	0.3	0.132	6.064	0.378		16.6271	11.1549	30.9391	29.3956		11.7364	11.7364
		0.193		0.214		16.4868	11.0146	35.5694	16.0659		14.8662	11.7364
		0.074		0.347		12.4177	12.558	10.8743	19.714		9.46029	16.2888
						11.0146	11.2952	34.8679	14.1015		8.74899	12.8745
						9.33084	9.61146	48.3379	19.4334		7.32639
						15.4901	10.4157	61.1065	42.1642		8.60673
						11.8846	10.4157				5.47701
						11.484	11.484				7.75317
						12.1517	14.1547
						10.9499
						12.5523
4d	Body Weight g				4e	eWAT g
	Chow Diet		High Fat Diet			Chow Diet		High Fat Diet
	Ctrl	Piezo1DEC	Ctrl	Piezo1DEC		Ctrl	Piezo1DEC	Ctrl	Piezo1DEC
	29.19	26.4	39	36.75		0.5	0.36	2.74	1.83
	29.36	28.32	37.69	34.14		0.51	0.31	2.08	2.12
	28.52	30.26	37.66	36.6		0.3	0.52	2.52	1.68
	31.83	26.86	36.57	39.24		0.71	0.38	2.55	2.32
	33.06	27.19	36.54	35.5		0.72	0.36	1.69	2
	28.01	33.55	34.81	33.4		0.7	0.59	1.76	1.64
	28.01	29.23	43.2	33.11		0.86	0.67	3.44	1
	30.26	28.61	36.09	35.93		0.55	0.57	2.15	1.81
	32.25	32.81	40.12	40.02		0.61	0.41	3.4	2.39
	29.15	28.76	33.85	35.72		0.45	0.51	1.7	1.35
	30	29.13	33.65	36.97		0.4	0.45	1.86	1.78
	29.22	29.83	48.09	36.43		0.36	0.44	3.2	1.56
	34.81	30.3	37.04	39.5		0.77	0.34	2.4	2.82
	29.85	27.78	41.13	37.7		0.36	0.46	2.44	2.57
	33.49	26.25	46			0.92	0.5	3.65
	32.32	29.67	38.3			0.62		2.36
	33.71	31.35	40.19			0.52		2.75
	30.92	31.5	48.6			0.48		4
	32.41	29.15	39.14					2.66
	31	29.78
	28	28.13
	33.6	28.33
	31.86	29.46
4f	ITT chow diet											ITT high fat diet											4g	GTT chow diet											GTT high fat diet
	Ctrl					Piezo1DEC						Ctrl					Piezo1DEC							Ctrl					Piezo1DEC						Ctrl					Piezo1DEC
	0 min	30 min	60 min	90 min	120 min	0 min	30 min	60 min	90 min	120 min		0 min	30 min	60 min	90 min	120 min	0 min	30 min	60 min	90 min	120 min			0 min	30 min	60 min	90 min	120 min	0 min	30 min	60 min	90 min	120 min		0 min	30 min	60 min	90 min	120 min	0 min	30 min	60 min	90 min	120 min
	9	7.8	6	7.4	8.9	11.5	6.5	4	5.7	6.3		12.2	6.2	6	8	10.7	9.2	6	6.7	6.7	7.9			6.8	16.2	9.6	7.8	8.3	9.1	14.1	9.2	7	6.2		5.4	16.1	13	11.5	12	5	12.7	12	6.7	5.9
	11.7	6.5	5.1	7.2	6.8	13.6	7.4	6.3	7.8	6.1		13.1	6.5	8.2	8.9	10.8	8.9	6.9	6.3	6.2	8.4			7.3	10.6	7.1	6.1	6.1	6.1	14.3	11.3	7.6	9		8.2	17.8	17.5	16.8	11.4	4.2	16.3	11.6	9.9	6.6
	13.1	9.4	8.3	10.2	11.8	10.3	5.6	4.5	6.4	7		12.7	9.8	9.8	8.8	10.3	11.2	6.4	5	6.8	6.6			8.3	16.6	10.2	7	9.1	7.1	14.2	13.1	8.1	6.9		5.3	18.6	13.8	10.4	10.2	5.1	14.9	12	9.1	7.7
	15.4	6.8	7.6	9.8	10.6	11.9	6.8	6.9	6.5	7.7		13.1	7.5	7.9	8.7	11	13.3	5.8	6.6	6.8	7.1			5.7	14.6	9.7	8.3	7.5	7.7	15.2	12.5	9	7.2		5.2	18.4	16	11.7	9.8	5.7	15.2	14.9	10.5	10.7
	10.9	10.3	9.7	11.8	11.8	13.2	7.1	5.7	7.8	8.1		18.4	9.6	6.9	10.5	12.5	12.6	8	6.6	8	10.2			5.7	11.8	7.2	7.5	6.5	4.7	13.9	13.8	10.7	8.2		8.1	16.6	17.7	18	16.6	6.5	18.2	13.8	14.4	11.7
	9.8	6.8	6.6	6.9	7.3	10.8	6.6	6.7	7.3	8.2		12.8	7.2	7.3	9.5	10.6	14.8	15.7	9.4	8.5	11.3			7.6	16.8	10.2	10	8.8	5.7	14.4	9.3	8	7.2		5.9	16.1	16	13.3	11.7	4.4	14.5	11.9	9.8	7.9
	9.5	6.7	6.5	7.9	6.3	11	7.1	7.1	7	8.7		15.3	8.4	7.2	9.3	11.2	14.7	10.1	10.5	11.2	8.1			7.1	13.6	8.4	7.2	7	7.7	13.4	10.8	7.7	6.5		5.8	18.5	15.1	14.7	11.9	6.5	18.6	14.9	10.5	9.8
	11.7	8.7	8.9	10.2	9.2	8	4	4.2	4.6	4.5		12.2	6.8	6.9	7.8	10.3	14.9	10.3	8.2	11.1	12			6.2	13.2	8.3	5.6	5.7	7.7	13.2	12.2	10.9	7.9		6.9	16.9	14.5	15.1	14.9	6.5	17.9	15.6	11.4	8.5
	8.2	6.8	4.9	7.2	6.7	6	2.7	2.9	3.1	4.3		13.8	6.1	8	10.6	15.6	15.1	11.8	10.3	6.3	13.5			6.4	14.2	9.3	6.8	6.3	7	12.4	13.2	10.4	8.2		7.1	19.3	14.9	11.7	10.8	6.8	18.6	14.8	10.3	10.3
	11.1	7.5	6	5.5	7	9.5	5.9	5.4	4.7	4.7		14.2	11.9	10.7	10.6	12.6	16.9	14.1	10.2	6.5	12.6			9.2	14.2	11.9	8.5	8.4	9.5	17.6	8.3	9.4	8.2		7	18.3	16.5	13.8	13	7	17	15.5	14.6	11.7
	7.9	8.1	6.1	5.1	4.5	11.8	7.2	5.7	5.2	5.8		14	16.8	15.2	15	14.8								7.6	17.8	14.4	11.1	9.3	6.2	14.1	12.2	9.2	8.7		6.4	21.6	14.2	12.2	9.9	6.5	13.4	11	5.9	6.6
	9.5	7.7	7	7.7	8	9	7.7	6.5	7.3	6.6		17.7	18.1	14.3	12.6	15.6								7	17	12.7	11.5	9.2	6.9	16.6	9.8	7.7	7.2		7.1	19.5	13.4	9.4	7.9	6	6.3	5.8	5.8	5.3
	9.8	10.2	6.3	9.1	8.8	9.5	7.7	6.3	6.9	8.5		15.1	13.5	11.7	16.5	13.5								7.5	17.8	13	11.8	9	8.1	16.4	11.8	8.9	7.8		7.6	18.3	10.9	8.5	9	7.8	18.5	13.1	9.6	7.6
	12.1	6.7	6.6	7.3	8.5	9.1	7.6	5.5	6.8	7.6														6.1	17.9	12.8	11.8	9.7	7.1	14.8	9.7	8.3	7.5		9	18.4	14.8	11.3	9.5	7.1	23.3	13.9	9.8	8.6
	9.7	8.9	5.7	4.3	5.1	10.2	9.3	7	7.1	8.1														6.2	19.5	15.5	10.1	8.3	7	17.8	10.3	9.5	9.8		9.1	19.1	17.6	11.8	10.7	9.2	23.3	18.5	13.7	11
						9.3	9.9	5.8	6.2	7.3														7.9	17.7	11.3	8.5	7.5	6.4	16.5	12.8	9.1	8.7		7.3	17.5	14.3	10.8	10.5	8.7	9.5	10.3	11.3	8.7
						9.8	6.6	3.1	2.1	3.3														7.5	19.1	14.3	10.8	11.3	6.8	16	11.9	9.1	8.3		9.6	22.8	16.9	13.8	10.7	8.1	19.5	16.6	15.2	12.5
						8.8	5.2	3	2.1	3.6														7.4	18	13.3	10.3	10.2	7.1		12.8	10.2	8.7		9.7	21.6	15	14.1	12.7	8.1	16.8	16.3	15.6	12.9
																								8.9	20.4	16.1	11.3	8.5	6.6		13.5	10.7	8.5		10.5	23.8	18.6	20.6	17.3
																								8.7	17.6	13.7	10.2	8.3	6.8		13.1	8.8	7.4		9.8	23.2	18.2	17.2	13
																															13.5	8.7	8.1
4h	Chow Diet					4i	Chow Diet				4j	Chow Diet					4k	High Fat Diet				4l	High Fat Diet				4m	High Fat Diet				4n	chow diet		4o	HFD
	Ctrl		Piezo1DEC				Ctrl		Piezo1DEC			Ctrl		Piezo1DEC				Ctrl		Piezo1DEC			Ctrl		Piezo1DEC			Ctrl		Piezo1DEC			Ctrl	Piezo1DEC		Ctrl	Piezo1DEC
	Average	sem	Average	sem		Time (min)	Average	sem	Average	sem		Average	sem	Average	sem			Average	sem	Average	sem		Average	sem	Average	sem		Average	sem	Average	sem		0.758478	0.761939		0.56287	0.68102
	18.002	1.03812	16.1059	0.50921		0	3644.05	179.464	3280.29	108.766		3381.84	184.568	2987.08	124.091			14.8232	0.56077	13.4905	0.46883		3137.76	123.388	2809.05	89.0421		2498.14	110.826	2257.57	86.3067		0.8811	0.73425		0.42108	0.56473
	17.2814	0.70464	15.6357	0.68148		10	3551.84	137.378	3259.5	123.829		3291	142.196	2937.62	133.287			14.2052	0.56786	14.1044	0.47834		2968.59	89.9253	2895.95	102.88		2406.07	97.0956	2272.12	79.8135		0.709528	0.696672		0.61949	0.41109
	18.1638	0.70988	15.7662	0.71741		20	3605.11	145.815	3299.21	129.112		3297.47	145.216	2955.21	142.211			13.708	0.45108	14.1831	0.55971		2933	86.6286	3015.95	115.874		2274.52	69.85	2355.55	88.9412		0.727328	0.066256		0.42251	0.36113
	18.0046	0.80957	16.6961	0.82972		30	3589.47	131.063	3487.54	156.461		3266.79	133.783	3130.21	161.293			13.823	0.49009	14.2337	0.57617		2913.21	87.1317	3085.15	138.537		2284.69	79.3579	2393.45	100.873			0.712494		0.14131	0.41323
	17.8118	0.86481	18.1085	0.91601		40	3540.11	163.509	3749.75	182.537		3206.05	150.881	3378.71	173.09			14.1805	0.39835	14.9407	0.71289		2913.52	99.0187	3002.38	114.655		2228.72	77.0899	2452.12	116.827			0.777761		0.36396	0.39039
	17.7923	0.7596	18.3722	0.8352		50	3571.21	138.506	3734.46	168.947		3276.16	134.394	3407.25	169.823			14.3909	0.41674	14.0854	0.53943		3037.97	99.0502	3029.47	106.81		2358.24	70.7377	2398.57	91.6995					0.26621	0.1429
	18.4924	0.67065	18.8648	0.69785		60	3733.63	144.932	3810.54	154.184		3403.58	134.323	3493.92	154.487			14.2549	0.49891	14.1323	0.50083		3057.31	109.347	2977.68	105.77		2409.72	91.2155	2361.88	83.6254					0.49123	0.18533
	19.3803	0.73312	18.9502	0.7164		70	3832.53	153.559	3791.71	142.309		3513.63	147.653	3490.83	155.31			14.4673	0.54157	13.7886	0.54752		3099.83	117.924	2924.72	106.767		2431.24	97.8169	2328.1	89.7225
	17.9533	0.82409	18.4778	0.80469		80	3585.84	149.921	3726.46	147.382		3287.11	153.698	3445.08	165.928			14.1616	0.54614	13.4326	0.52159		3009.72	94.6848	2861.85	112.932		2405.21	99.0569	2268.43	90.3287
	18.4921	0.88739	17.2146	0.61479		90	3787.16	157.187	3503.38	137.614		3447.74	150.433	3282.58	159.181			13.5866	0.49575	13.6331	0.52032		2900.97	85.3431	2859.38	105.222		2354.24	98.0399	2286.45	95.3343
	17.4152	0.98348	15.796	0.70245		100	3544.89	178.647	3268.88	130.936		3219.26	179.561	3051.29	145.783			13.3703	0.39757	13.5183	0.58637		2802.52	78.1886	2830.82	99.3396		2214.41	79.0775	2254.25	94.5745
	17.0617	0.70922	16.0517	0.69662		110	3476.95	139.545	3327.96	119.559		3167.68	157.646	3073.58	142.328			13.6722	0.48125	13.057	0.5005		2887.96	97.3535	2816.7	104.528		2248.72	81.9333	2299.2	95.2467
	17.6046	0.81865	16.8244	0.6032		120	3602.32	147.876	3461.79	111.747		3273.16	168.964	3166.46	117.203			14.011	0.50992	13.2024	0.50467		2927.59	111.013	2821.6	103.203		2306.62	100.603	2263.85	88.5126
	18.3361	0.83991	16.0195	0.6578		130	3713.11	163.086	3354.42	107.473		3384.95	170.662	3081.96	117.474			14.0599	0.56146	13.5592	0.50915		2960.63	109.042	2782	94.842		2307.93	96.4708	2241.37	87.7056
	19.0699	1.00094	17.9466	1.01775		140	3956.29	180.169	3499.85	157.078		3525.84	183.543	3027.38	127.804			14.7198	0.80339	14.1569	0.61374		2986.9	111.978	2855.57	93.4498		2352.31	103.49	2230.47	66.0419
	18.886	1.09362	17.5627	0.87554		150	3943.09	221.142	3394.73	160.849		3426.05	192.029	3015.38	141.522			14.5682	0.72105	14.5578	0.65899		2904.86	99.014	3000.57	118.199		2267.21	88.7292	2357.28	89.4898
	18.3071	0.91256	16.9072	0.79674		160	3755.71	182.639	3424.73	157.324		3235.89	135.118	3034.88	152.779			14.7033	0.71973	14.4474	0.76398		2985.69	103.982	3030.43	111.915		2341.24	87.4718	2434.75	100.903
	19.0578	0.87399	17.5772	0.8849		170	3839.29	157.038	3590.46	165.903		3412.74	127.036	3157.88	157.452			14.7033	0.71973	14.4474	0.76398		2921.26	84.663	2936.13	106.401		2343.11	92.6277	2381.5	104.055
	18.8678	0.90493	17.9307	0.87125		180	3822.14	170.272	3551.35	169.97		3380.47	143.444	3194.92	170.593			14.9222	0.66039	14.4698	0.64792		3046.22	94.5263	2894.53	93.3952		2430.44	91.9398	2346.03	92.3663
	18.4929	0.88428	17.3091	0.78819		190	3730.33	164.571	3462.96	140.343		3320.21	143.702	3057.79	151.745			14.7696	0.65724	14.4747	0.66516		3024.85	96.0037	2905.92	92.3248		2397.19	96.7747	2312.92	87.6142
	17.7844	0.77598	16.3767	0.66358		200	3567.1	138.13	3224.67	119.356		3182.56	130.86	2900.27	142.404			14.7287	0.75184	14.0219	0.60348		2988.46	97.5947	2932.63	104.539		2360.92	89.6077	2324.43	87.3648
	16.8375	0.76726	16.3164	0.83259		210	3429.75	126.346	3373.12	141.157		3070.5	129.655	3098.23	158.259			14.0126	0.64854	14.0219	0.60348		3008.2	125.637	2916.83	114.508		2341.52	108.677	2292.94	94.3735
	17.4003	0.4914	16.9267	0.80686		220	3502.7	90.532	3431.79	153.875		3158.5	96.861	3125.95	159.914			14.5577	0.73149	14.0823	0.58816		2967.72	134.529	2869.57	98.0962		2332.36	121.224	2314.14	98.0808
	17.4162	0.85518	16.7985	0.84996		230	3516	136.774	3495.58	164.542		3237.44	136.5	3136.55	178.81			14.6398	0.62745	13.8605	0.7178		2872.48	113.986	2930.2	106.834		2335.68	129.724	2365.34	110.311
	19.0844	1.07348	18.1248	0.98831		240	3820.73	193.008	3677.79	176.695		3402.43	175.232	3406.88	166.194			14.7657	0.70455	14.2554	0.71228		2974.27	121.753	2921.09	121.612		2373.12	119.879	2280.6	101.414
	19.2409	0.79153	17.8606	0.87541		250	3821	148.925	3628.75	164.444		3416.14	139.052	3364.24	149.488			14.7601	0.63296	14.3262	0.62739		3093.33	130.64	3009.84	125.143		2409.33	108.967	2391.18	108.228
	18.7904	0.96452	17.7425	0.87071		260	3765.41	177.451	3622.5	164.999		3484.86	155.001	3322.64	144.542			14.2925	0.60037	14.3714	0.6115		3070.67	128.439	3019.68	127.346		2433.33	106.767	2373.11	103.234
	18.4321	0.86693	16.89	0.89429		270	3680.36	164.577	3571.71	169.637		3412.81	170.294	3283.52	160.363			14.7048	0.67759	14.651	0.62384		3073.26	143.262	2997.16	117.583		2394.07	126.567	2399.92	106.944
	17.7833	0.77102	17.5847	0.80482		280	3648.73	151.315	3632.5	150.02		3315.67	152.685	3291.12	156.45			14.8387	0.70838	14.6499	0.64061		3093.26	140.447	3009.79	108.103		2431	128.809	2395.39	91.5339
	18.0718	0.80802	18.3776	0.73701		290	3659.91	150.994	3792.93	137.914		3324.67	138.876	3423.24	146.845			14.6714	0.63194	14.6499	0.64061		3039.79	128.338	3059.2	120.741		2380.36	108.244	2440.98	101.731
	18.5661	0.98799	17.8169	0.77353		300	3719.5	179.023	3692.64	144.703		3363.71	157.45	3402.2	147.787			15.0367	0.59602	14.5603	0.48599		3027.36	114.664	2983.34	96.8409		2380.04	101.417	2394.15	87.8823
	17.5888	0.98061	17.1156	0.69838		310	3553.36	168.705	3648.43	137.984		3300.52	153.635	3310.6	149.443			14.3612	0.56361	14.0328	0.42724		3075.86	97.3374	3021.8	79.6967		2399.21	96.4048	2339.1	71.3325
	16.772	0.87113	15.3962	0.62684		320	3527.09	151.814	3320.25	127.746		3225.05	151.092	3062.16	155.042			14.3751	0.53466	13.9929	0.4175		3055.36	116.316	2973.24	86.5218		2362.07	101.668	2326.07	76.0202
	16.1238	0.70829	16.372	0.57375		330	3361.83	119.629	3369.82	110.723		3046.14	129.824	3061.52	145.47			14.7892	0.56271	14.2823	0.45418		3002.71	107.176	2983.12	91.5768		2375.11	96.0227	2342	72.3466
	16.7832	0.67191	15.4404	0.56895		340	3477.26	124.448	3273.54	119.648		3110.76	120.878	2974.48	124.501			14.4599	0.54258	13.9043	0.44412		3126.82	110.623	3051.61	102.38		2413.14	98.2347	2332.22	76.3888
	17.9401	0.93685	15.7211	0.70594		350	3599.78	150.483	3307.96	141.137		3116.71	140.935	3008.28	137.196			14.5524	0.60013	14.2906	0.42915		3019.25	108.759	2984.59	95.7281		2434.54	111.337	2358.41	85.9546
	18.2648	0.74452	16.1428	0.60567		360	3704.17	147.716	3292.43	132.705		3292.81	144.841	2920.32	131.973			14.285	0.5358	14.5102	0.5214		3010.18	113.301	3024.73	105.455		2372.07	109.473	2370.07	88.2829
	17.9327	0.80719	16.043	0.65055		370	3607.22	136.715	3267.54	128.482		3244.05	145.489	3021.32	129.257			14.6619	0.45607	14.1459	0.45014		2972.57	83.7489	3039.76	92.2772		2356.21	88.1673	2434.78	86.9281
	18.7609	0.83858	16.6869	0.84082		380	3888.87	149.191	3487.64	160.564		3512.76	135.942	3200	167.538			14.8341	0.51344	14.4257	0.40733		3139.57	106.644	2960.95	81.322		2439.07	95.6368	2356.8	80.8198
	18.732	0.95989	16.789	0.80016		390	3839.83	185.639	3494.79	151.582		3523.52	168.479	3150.2	169.651			15.1093	0.4769	14.5096	0.36856		3228	114.642	3018.2	79.0095		2538.68	113.909	2366.71	64.8987
	18.8938	0.95872	17.0453	0.8485		400	3813.39	176.213	3543.39	137.818		3462.05	186.709	3334.52	152.892			15.5478	0.52657	14.3858	0.41915		3183.89	90.7386	3050.37	80.4434		2523.07	97.5895	2413.29	71.5353
	18.5737	0.90055	17.4838	0.8816		410	3767.57	171.309	3587.93	163.085		3564.38	164.086	3335.88	164.207			15.6351	0.55395	14.5774	0.43569		3202.39	109.859	3035.54	77.4317		2549.18	106.201	2392.29	65.8702
	19.2474	0.86385	18.8284	0.76257		420	3886.26	156.653	3802.82	148.279		3608.29	158.9	3553.44	159.909			15.5117	0.53176	14.6846	0.38261		3299.93	118.216	3098.44	89.826		2566.43	104.837	2439.46	75.3262
	18.7577	1.045	18.0387	0.8806		430	3827.26	180.814	3629.29	158.36		3538.81	197.012	3276.36	164.586			15.7157	0.53595	15.247	0.45638		3314.11	124.331	3154.15	85.2683		2582.11	101.259	2496.71	70.1318
	19.0368	0.98987	17.614	0.75372		440	3704.35	242.32	3515	142.463		3653.6	190.735	3330.32	138.918			15.6787	0.44609	15.6183	0.48834		3243.18	94.103	3278.07	110.72		2533.46	96.0477	2568.51	90.8711
	20.0752	0.93217	18.2652	0.79259		450	4042.52	167.545	3704.36	144.596		3780	169.391	3486.84	157.357			16.6633	0.55802	16.0356	0.467		3315.93	79.9371	3364.76	98.7315		2579.79	81.3309	2642.34	88.9406
	20.2529	1.082	18.7258	0.82927		460	3979.78	195.087	3853.54	159.932		3846.43	177.675	3634.92	179.216			16.5276	0.50782	16.443	0.4038		3529.93	116.339	3320.51	77.6571		2771.18	109.732	2632.15	72.8356
	19.6068	0.92319	18.9406	0.77605		470	4000.96	180.479	3778.75	157.941		3917.86	173.077	3535.16	171.851			16.5899	0.40609	15.9198	0.36645		3461.14	101.444	3431.15	83.0047		2721.11	96.7385	2660.44	64.7665
	19.7696	0.88832	19.2016	0.81033		480	4010.22	166.705	3887.82	155.203		3885.33	170.654	3737.84	171.838			15.7767	0.49386	16.2934	0.38553		3481.86	67.8176	3344.44	71.0134		2750.68	79.6939	2614.51	67.3101
	20.2626	0.86214	19.0938	0.73492		490	4075.52	156.312	3798	150.227		3938.24	182.056	3616.36	173.988			16.9236	0.41852	16.3235	0.37474		3351.39	92.3869	3441.63	69.3884		2633.61	91.206	2685.88	60.6092
	21.0526	0.96684	20.9722	0.65908		500	4136.26	175.655	4154.18	125.712		4026.38	189.63	3931	153.999			17.3684	0.42104	16.5618	0.30647		3526.82	79.6471	3423.56	65.2248		2758.07	78.4067	2701.05	55.2251
	21.216	0.94346	18.8365	0.88539		510	4146.04	164.282	3793.39	144.712		4079.57	174.436	3686.8	175.63			17.4708	0.38956	16.502	0.36376		3639.68	85.9226	3587.66	65.584		2822	80.4615	2788.27	52.6532
	20.2435	1.01482	18.9669	0.79227		520	3965.83	176.309	3829.29	139.646		3958.71	193.264	3799.68	150.846			17.2497	0.51661	17.0774	0.39163		3707.89	91.309	3536.51	69.1547		2866.82	82.4463	2799.49	69.3846
	20.5758	1.07363	19.6119	0.75797		530	4024.13	199.525	3892.32	135.736		4087.76	214.648	3727.48	168.396			17.2393	0.50132	16.699	0.43955		3695.11	98.0074	3591.95	88.9184		2900.18	103.053	2798.66	75.806
	19.9289	0.96475	18.7214	0.69171		540	3985.39	162.124	3840.54	135.46		3915.05	195.637	3640.96	152.688			17.4279	0.42889	17.2107	0.35947		3623.57	101.915	3534.83	71.9251		2860.21	98.9102	2771.1	68.4249
	19.6018	1.0094	19.0347	0.74167		550	3939.65	178.921	3743.14	142.91		3820.05	201.33	3464.44	156.894			17.4171	0.42418	16.7675	0.36829		3741.64	90.7536	3648.73	71.425		2912.54	91.9875	2803.41	52.3248
	20.4119	0.98521	18.976	0.87022		560	4112.26	171.828	3797.57	168.964		3995.57	196.736	3688.48	196.885			17.4528	0.51484	16.3822	0.45889		3684.57	86.1366	3561.32	75.7158		2918.18	87.7428	2774.61	71.148
	21.2158	0.9768	19.739	0.89276		570	4201.96	188.736	3989	182.02		4158.57	201.444	3990.24	199.698			16.6083	0.49346	16.733	0.47873		3672.96	97.8812	3436.56	83.5903		2851.36	92.216	2714.44	76.9493
	21.2111	0.90735	19.9823	0.8468		580	4209.87	166.885	4017.21	171.357		4176.81	177.642	4019.12	197.277			16.2795	0.46288	16.3637	0.49031		3583.39	104.499	3532.02	101.602		2769.32	89.1668	2729.61	80.0778
	21.5552	1.00396	20.7845	0.81052		590	4263.3	172.977	4037.61	157.42		4198.48	190.664	3874.96	182.235			16.6096	0.5098	17.3019	0.48894		3610.96	115.698	3556.66	104.785		2779.64	100.04	2785.95	91.363
	20.2561	1.02682	20.9334	0.74312		600	4055.83	179.268	4034.71	150.444		3954.91	212.607	3907.88	185.783			17.4767	0.43565	16.7907	0.48269		3557.46	116.507	3674.59	79.6745		2757.57	97.3714	2918.68	76.8658
	19.7706	1.10988	20.8789	0.61196		610	3911.57	183.718	4149.04	126.136		3857.86	215.315	4039.48	151.085			17.6079	0.49804	17.0041	0.50391		3673.75	93.9182	3604.59	92.9116		2927.82	103.12	2821.71	76.1245
	20.5737	0.93955	19.7809	0.64527		620	4039.74	166.622	3945.43	146.268		3948.81	197.221	3880.04	147.152			17.3673	0.60937	16.5504	0.42944		3646.21	103.31	3546.2	89.7193		2849.71	101.116	2770.44	73.8996
	20.7312	1.00854	20.1898	0.81162		630	4039.22	170.825	4036.43	152.3		4019.86	196.19	4010.04	164.714			16.978	0.55761	16.4468	0.42168		3603.96	108.401	3510.34	89.3969		2839.18	102.604	2738.29	74.882
	20.7063	0.88907	20.788	0.81137		640	4023.83	171.308	4140.54	163.121		4020.57	170.422	4146.2	185.487			16.6243	0.54341	16.8216	0.48415		3493.14	104.81	3538.83	106.275		2709.43	97.5881	2755.22	84.7533
	21.1919	0.88719	20.5595	0.90213		650	4138.26	156.738	4074.64	171.949		4130.48	181.605	3998.36	199.196			16.9674	0.57549	16.2833	0.47882		3552.07	116.253	3558.05	108.692		2780.46	109.933	2753.29	86.1066
	21.0421	0.98839	21.0485	0.6863		660	4184.91	171.673	4064.64	142.991		4238.05	197.226	4063.16	172.821			16.7018	0.56336	16.316	0.5912		3614.82	135.605	3522.85	113.87		2838.68	126.47	2754.15	97.501
	20.7078	0.89521	21.0264	0.63501		670	4110.44	173.016	4166.11	134.704		4081.14	192.967	4067.52	166.002			16.6197	0.59099	16.4504	0.60883		3541.07	131.533	3442.41	107.837		2770.21	118.215	2731.54	107.154
	20.2182	0.9071	19.8283	0.6513		680	4116.26	163.459	3940.04	147.909		3985.14	198.853	3840.48	172.354			16.5157	0.59006	16.4333	0.52603		3510.14	132.431	3432.22	110.566		2729	107.57	2742.49	111.057
	22.047	0.96873	19.1807	0.75601		690	4333.39	175.766	3927.71	154.333		4235.1	196.233	3959.52	159.479			17.2525	0.61441	16.9242	0.575		3506.96	123.173	3450.15	116.602		2749.68	110.288	2707.83	104.544
	21.7143	0.86124	20.0705	0.79245		700	4232.74	169.093	4045.71	133.987		4176.24	192.866	4062.72	162.044			16.8914	0.59557	16.8679	0.53605		3562.96	129.165	3604.85	110.691		2780	114.489	2831.49	99.2905
	22.1913	0.78486	21.5995	0.59803		710	4304.96	160.323	4250.07	120.31		4257.38	182.328	4243.28	151.221			16.5481	0.66547	16.417	0.56986		3565.89	120.853	3533.07	106.199		2781.25	116.141	2762.32	89.008
	22.3543	0.91569	21.851	0.65956		720	4269.65	170.746	4360.96	120.174		4306.38	190.186	4306.64	127.017			16.3558	0.62858	16.6806	0.58918		3555.32	154.05	3551.1	133.08		2704.61	116.468	2734.56	98.8939
	20.2438	0.93032	21.3588	0.61478		730	3974.83	170.102	4201.29	132.096		4043.29	200.664	4178.76	145.452			16.7335	0.64273	16.8585	0.65911		3435.93	134.393	3628.17	140.531		2701.75	128.903	2813.37	110.563
	20.2606	1.01487	21.9708	0.69857		740	3915.48	183.164	4241.36	149.851		4097.14	201.558	4325.56	156.816			16.5872	0.64564	16.7905	0.70728		3447.89	112.983	3567.46	148.354		2681.29	108.698	2791.59	121.946
	21.2232	1.01296	21.0485	0.72138		750	4180.13	173.913	4170.39	141.86		4295.86	182.187	4255.04	162.865			15.9367	0.69418	17.293	0.72224		3455.96	131.398	3572.71	153.51		2689.04	117.336	2803.88	128.213
	22.0142	1.00667	21.7075	0.55554		760	4406.83	179.973	4262.61	111.777		4451.48	183.692	4282.88	147.076			16.7944	0.60357	17.2807	0.66752		3383.5	147.503	3606.02	134.246		2602.36	127.449	2820.8	117.328
	21.208	1.04584	21.5459	0.61081		770	4308.96	170.434	4257.64	132.819		4298.76	195.716	4333.64	145.558			17.1987	0.63601	16.7771	0.63		3596.54	136.965	3629.88	129.564		2772.07	122.088	2826.83	111.431
	21.2262	0.89875	21.4353	0.61623		780	4126.17	178.501	4200.07	121.018		4204.71	189.98	4263.52	141.412			16.6532	0.64981	16.4184	0.64568		3573.79	128.227	3501.32	121.046		2791.93	118.269	2766.63	110.197
	21.7061	0.84823	21.8016	0.55391		790	4227.22	162.58	4242.68	117.136		4284.71	187.226	4383.48	116.631			16.6164	0.81084	16.0755	0.67585		3516.36	143.837	3442.29	130.652		2742.71	128.578	2690.51	106.497
	22.0267	0.91275	21.0334	0.57405		800	4272.56	169.573	4130.04	107.575		4260.67	195.3	4170	121.067			16.3227	0.70102	16.3111	0.59333		3343.96	150.22	3398.46	132.257		2593.79	133.577	2626.49	103.197
	22.671	0.73216	20.5586	0.66067		810	4383.22	148.771	4129.04	118.318		4459.43	165.28	4190.48	146.7			15.8835	0.61515	16.1383	0.66455		3351.54	112.595	3455.56	137.925		2647.5	115.742	2648	102.584
	22.8435	0.93718	21.1745	0.64114		820	4431.74	163.456	4212.32	123.408		4445.71	195.64	4260.32	157.444			16.6403	0.57361	16.5646	0.74001		3377.04	117.004	3460.46	134.962		2604.71	108.114	2701.68	116.776
	22.5177	0.81821	20.9375	0.68211		830	4334.83	148.363	4181.75	123.644		4417.29	169.024	4175.4	166.252			16.3201	0.56023	16.1615	0.69628		3556.07	121.534	3420.05	125.933		2775.68	113.039	2677.17	110.618
	21.4914	0.61401	21.4372	0.66789		840	4185.26	138.869	4161.96	131.967		4211.05	144.193	4185.28	165.403			16.384	0.52939	16.5563	0.71917		3522.21	123.905	3465.05	136.895		2686.57	104.824	2722.12	122.318
	21.4823	0.83139	21.1068	0.82981		850	4148.22	159.161	4197.04	136.236		4215.52	172.554	4275.04	148.416			16.475	0.59577	16.5672	0.7197		3515.5	138.551	3441.12	137.253		2716.82	115.668	2694.54	120.201
	21.8136	0.62142	21.1086	0.69988		860	4222.7	135.721	4188.86	126.02		4365.43	149.484	4259.4	163.343			16.407	0.63	16.403	0.68412		3429.21	117.576	3437.8	132.827		2703.5	120.938	2674.73	110.201
	21.3211	0.89033	21.134	0.6805		870	4239.22	160.285	4087.07	135.897		4293.1	177.868	4146.84	150.31			16.4737	0.53604	16.0399	0.59467		3408.32	123.12	3435.07	125.782		2652.71	103.88	2647.27	106.09
	21.4857	0.76486	20.9565	0.68487		880	4210.52	152.413	4190.18	134.188		4353.76	164.883	4366.44	126.189			16.4828	0.52416	15.8118	0.57416		3433.11	120.216	3400.88	119.442		2711.64	112.317	2596.32	90.8542
	22.4568	0.90151	20.8209	0.68463		890	4408.65	152.835	4160.04	132.978		4541.29	164.789	4324.28	132.31			15.9474	0.5183	15.9953	0.58232		3394.36	101.317	3410.05	137.06		2623.54	101.956	2631.46	102.918
	22.4822	0.80779	21.2927	0.79044		900	4366.17	142.774	4216.25	135.78		4516.9	150.906	4332.84	141.521			15.4763	0.58995	15.9284	0.55793		3339.39	114.133	3339.73	126.279		2549	94.9417	2614.2	103.312
	21.6668	0.92747	20.317	0.93472		910	4265.17	151.118	4031.11	160.451		4438.95	162.844	4248.68	164.829			15.9962	0.59093	16.2595	0.67936		3249.18	117.43	3430.56	122.34		2485.29	101.317	2724.68	116.013
	22.1541	0.87525	20.5905	0.80119		920	4336.61	164.731	4106.82	146.081		4477.86	162.312	4167.32	168.16			16.0123	0.60144	15.9825	0.64481		3402.46	123.966	3353.24	116.451		2600.11	114.322	2640.49	104.641
	22.1568	0.7743	19.6248	0.98413		930	4349.74	139.866	3954.32	165.061		4468.1	149.205	4035	189.365			16.2309	0.57945	16.1373	0.56083		3363.18	114.957	3310.95	102.711		2634.25	109.097	2579.85	87.6451
	21.0156	0.762	20.03	0.88555		940	4083.35	146.462	3933.89	155.035		4226.19	159.199	4057.12	172.438			15.9349	0.63919	15.7694	0.48454		3373.54	104.552	3346.24	92.629		2623.04	99.0632	2610	84.8351
	20.2054	0.71136	20.0228	0.94615		950	4021.13	140.12	4004.93	155.761		4192.38	162.798	4040.36	164.781			15.6995	0.54723	15.3692	0.47427		3307.11	123.592	3402.39	100.224		2583.96	108.534	2636.02	81.3293
	21.15	0.76829	19.5327	0.66805		960	4164.44	141.285	3818.36	122.804		4247	167.606	3941.92	145.744			15.7237	0.57464	15.3292	0.48143		3319.61	111.565	3282.68	92.3606		2580.68	108.285	2571.88	78.1654
	21.4959	0.73927	20.8524	0.63576		970	4205.61	130.392	4114.54	136.236		4272.48	135.317	4185.28	154.6			15.88	0.52132	15.8915	0.59602		3273.82	102.323	3294.1	112.032		2591.43	94.6477	2571.17	98.0024
	21.5102	0.68348	21.4807	0.76936		980	4295.61	132.617	4248.82	144.27		4392.48	111.572	4308.88	160.889			15.5419	0.46126	16.1064	0.58845		3261.14	98.5952	3337.07	104.413		2525.5	87.3226	2632.95	93.7937
	21.8176	0.91531	21.0211	0.96943		990	4294.35	150.464	4166.89	165.129		4395.38	151.643	4315.28	176.963			15.8754	0.47778	15.8338	0.49003		3314.25	97.178	3390.73	102.022		2571.96	82.3805	2628.63	85.7921
	20.3815	0.82591	21.5958	0.78847		1000	3980.7	138.818	4312.36	149.279		4193.81	147.691	4415.8	154.346			16.2322	0.60527	15.5869	0.4649		3436.82	127.501	3374.37	107.964		2654.21	101.824	2620.8	75.0904
	21.0291	0.97687	21.2291	0.84695		1010	4187.22	180.196	4191.36	158.011		4339.43	191.87	4196.88	164.199			16.0194	0.60477	15.8193	0.56984		3421.71	126.363	3420.9	130.729		2656.07	116.419	2636	98.3539
	21.7001	0.91248	21.2567	0.77727		1020	4376.09	157.67	4193.89	147.961		4444.95	171.592	4221.72	154.396			17.4203	0.54299	16.4193	0.58191		3371.79	109.804	3378.46	127.034		2645.61	99.6084	2669.07	105.378
	22.1688	0.79077	21.3584	0.68137		1030	4350.56	138.774	4155.54	126.542		4366.9	150.032	4183.56	138.858			17.4252	0.57207	15.7652	0.5774		3578.21	103.621	3344.78	88.0126		2827	99.3389	2643.56	94.573
	22.1788	0.8414	21.4662	0.71167		1040	4398.61	160.229	4184.64	127.856		4454.29	162.497	4298.8	140.854			16.7042	0.5023	15.4822	0.56474		3614.04	108.325	3354.71	118.079		2828.5	105.058	2582.49	91.9231
	22.3283	0.78839	21.0418	0.69305		1050	4415	132.901	4186.54	126.439		4500.24	142.99	4256.16	130.184			16.343	0.54794	15.6666	0.55894		3511.29	108.735	3290.73	103.612		2782.61	104.497	2573	97.8427
	22.8072	0.85964	19.9215	0.64806		1060	4519.91	132.371	3990.5	121.033		4663.43	132.086	4050.24	127.403			15.8328	0.51522	15.3538	0.48738		3257.5	84.8883	3355.59	89.0052		2586.21	84.7902	2601.54	79.8035
	22.9823	0.60618	19.4205	0.80407		1070	4518.17	117.88	3839.5	147.385		4718.24	119.246	4000.84	147.206			15.1256	0.56452	15.6603	0.45784		3374.79	117.424	3244.15	81.2416		2545.54	94.9373	2531.73	67.4635
	22.1631	0.66641	20.0655	0.74182		1080	4402.56	137.419	3963.25	133.371		4518.52	136.19	4138.56	138.316			15.4256	0.61687	15.3076	0.43553		3246.39	114.673	3292.05	90.4493		2537.86	109.983	2570.56	69.0734
	21.0283	0.78017	20.3737	0.67171		1090	4224.35	144.257	4150.11	129.865		4368.19	143.529	4235.04	133.381			15.493	0.50023	14.7305	0.4712		3229.18	105.336	3307.07	108.036		2505.57	98.5444	2547.34	72.3871
	20.3594	0.8318	20.8994	0.58637		1100	4033.78	158.099	4161.96	123.271		4257.33	168.187	4271.2	123.869			15.494	0.41952	14.6638	0.59772		3223.68	91.5754	3139.93	109.604		2527.14	91.2647	2453.39	94.2143
	19.3729	0.74365	18.8634	0.69166		1110	3917.09	128.758	3935.64	146.711		4010.95	145.797	4064.4	140.52			14.8221	0.38795	14.4399	0.56468		3219.46	73.7351	3067.66	99.7744		2497.18	73.1808	2384.73	91.7822
	18.8688	0.69685	17.4161	0.74168		1120	3800.04	135.339	3640.39	142.786		3804.14	148.216	3782	146.287			14.9238	0.36714	14.2644	0.45674		3130.04	82.4332	3056.17	89.296		2417.61	72.6537	2376.8	77.685
	19.0476	0.67135	16.0641	0.52372		1130	3771.3	116.358	3418.64	123.584		3804.43	143.539	3502	145.338			14.4047	0.40971	13.9619	0.43806		3130	90.4274	3035.49	94.2189		2399.5	66.8457	2332.1	68.8315
	19.0189	0.74758	17.0213	0.58584		1140	3826.52	145.821	3512.07	131.925		3886.86	171.351	3558	137.046			14.7881	0.5145	14.1527	0.485		3065.39	89.3631	3002.37	92.9859		2392.64	87.1989	2345.02	78.5008
	20.0068	0.88751	18.0695	0.89537		1150	3922.35	158.164	3637.04	156.806		3819.43	170.1	3526.32	155.363			14.6503	0.57824	14.2326	0.55822		3142.14	122.679	3007.02	114.861		2408.39	97.4718	2360.71	100.677
	19.5232	0.82415	16.7702	0.73901		1160	3847.22	142.731	3456.46	143.05		3863.86	161.571	3411	167.362			15.0994	0.54762	14.3274	0.655		3132.61	117.321	3008.32	125.295		2427.64	104.067	2355.63	99.6272
	18.7311	0.65133	17.7136	0.71814		1170	3770.83	118.447	3511.54	141.916		3842.43	161.558	3438.16	155.864			15.0467	0.62856	14.5674	0.52054		3129.32	111.449	2961.27	113.25		2427.57	101.342	2305.34	88.7588
	18.2343	0.63001	18.671	0.79367		1180	3781.78	129.926	3795.14	147.284		3714	138.8	3715.24	142.14			15.1227	0.50878	14.4502	0.5226		3086.25	103.327	3024.34	101.148		2363.75	85.0696	2403.02	92.4784
	18.2613	0.62647	19.2247	0.75818		1190	3759.09	138.642	3786.11	134.075		3742.67	161.696	3764.72	145.856			14.112	0.48902	13.7443	0.55758		3115.36	94.9689	3030.44	91.9721		2434.29	88.0319	2417.95	91.9416
	18.9044	0.91881	18.999	0.87338		1200	3860.87	171.794	3913.71	153.406		3844.57	190.392	3944.64	156.421			14.6287	0.42779	14.152	0.53659		3032.04	113.521	2933.49	113.637		2299.79	87.8548	2290.34	90.2852
	19.5353	1.05395	19.4794	0.83097		1210	3967.43	177.195	3955.07	142.645		3932.71	190.56	3922	164.087			14.5741	0.56782	14.1366	0.49516		3118.64	122.155	2958.73	93.9175		2393.81	103.426	2303.72	81.2063
	19.7131	0.91249	18.5841	0.80112		1220	4108.3	157.905	3780.5	151.106		3952.67	167.573	3664.44	171.171			14.17	0.57298	13.9199	0.46701		3091.29	99.4908	3031.76	112.073		2401.07	100.457	2347.88	82.0115
	20.0173	0.80715	18.0759	0.65713		1230	4066.26	144.407	3652.18	128.633		3855.19	168.814	3476.24	159.837			13.9723	0.54063	14.0825	0.53439		2964.54	95.1814	2951.9	108.398		2328.5	95.9181	2337.98	91.2718
	19.8295	0.94677	17.3502	0.60949		1240	3948.83	166.312	3531.07	118.885		3773.91	187.407	3328.76	150.301			14.4963	0.50678	14.2964	0.56059		2981.61	105.366	2991.68	117.724		2298.11	90.8762	2352.83	95.9314
	18.1094	0.95888	17.1947	0.69206		1250	3663.33	157.097	3459.23	139.568		3500.53	179.985	3355.67	167.017			14.3212	0.48118	14.6608	0.61409		3114.57	113.871	3005.32	125.807		2373.57	90.3483	2362.56	105.889
	18.1199	0.78364	16.6368	0.54466		1260	3630.19	125.711	3458.19	120.823		3567.42	161.265	3254.17	126.776			14.8433	0.63031	14.2735	0.6205		3159.54	129.974	3110.02	130.005		2412.64	103.768	2458.17	107.359
	18.1566	0.8211	15.271	0.6779		1270	3720.62	153.468	3292.96	142.009		3602.53	169.458	3125.5	137.473			14.7709	0.63	14.2205	0.6538		3010.54	109.963	2989.71	117.994		2438	120.602	2394.88	110.376
	18.3496	0.7135	16.2884	0.78138		1280	3820.62	141.687	3446.92	148.916		3712.37	155.603	3288.21	155.954			14.1433	0.50535	14.3572	0.52755		3018.32	110.431	2952.9	109.025		2376.82	92.9776	2327.49	93.7381
	18.5184	0.75938	16.7614	0.79288		1290	3793.43	145.224	3524.65	142.917		3635.89	158.11	3400.54	173.685			13.9217	0.52151	13.891	0.48872		2966.18	91.5258	2952	91.4899		2336.32	95.4069	2343.41	81.7428
	17.4428	0.74118	16.7997	0.86572		1300	3573.38	112.668	3602.73	155.53		3196.74	224.974	3326.12	191.089			13.7677	0.45379	13.5991	0.46508		2927.46	94.0095	2916.2	90.2682		2241	75.8452	2309.12	73.2298
	18.1614	0.79616	17.5248	0.89533		1310	3712.7	140.169	3598.42	178.5		3433.05	151.107	3385.08	202.278			14.0042	0.50508	13.6393	0.48105		2936.52	92.51	2881.13	103.692		2297.11	93.4524	2277.71	87.8072
	18.8972	0.94948	17.3499	0.73428		1320	3773.74	175.013	3553.79	137.366		3481.89	173.316	3356.67	161.343			14.1198	0.47192	13.6913	0.56492		2945.11	99.4493	2941.55	113.328		2308.48	94.4309	2290.68	84.7025
	18.8912	0.86565	18.7568	0.92378		1330	3820.79	169.705	3740.12	177.446		3513.05	178.053	3535.08	173.51			14.6196	0.57823	13.6811	0.53622		2935.96	85.3995	2818.39	95.5116		2296.37	73.5804	2266.13	93.2577
	19.0482	0.78196	18.361	0.8172		1340	3867	155.176	3702.71	162.876		3582.05	168.407	3469.38	152.779			14.3031	0.48833	13.6913	0.44111		3126.74	127.829	2899.92	98.8321		2373.56	94.0911	2271.11	78.7857
	19.4002	0.80135	17.4716	0.78952		1350	3842	153.47	3572.29	162.344		3565.16	159.577	3354.33	165.653			14.9961	0.70696	14.3231	0.58136		2978.3	96.7847	2997.05	114.037		2389.63	107.113	2316.84	81.9465
	18.8697	0.94293	17.8482	0.85374		1360	3771.37	162.572	3628.58	153.747		3541.26	187.07	3396.92	147.17			14.3623	0.63456	14.7261	0.60023		3105.86	136.145	3095.05	139.402		2419.21	115.794	2468.35	109.24
	17.2335	0.67629	19.038	0.63992		1370	3491.21	128.517	3786.67	139.836		3238.95	148.143	3554.67	146.156			14.7988	0.5825	14.5669	0.64529		3055.59	121.453	3080.43	117.575		2416.07	103.551	2510.4	113.246
	17.421	0.48154	19.0796	0.7518		1380	3567.47	89.656	3836.71	160.888		3280	115.8	3561.38	144.877			14.0544	0.58761	14.1437	0.54906		3088.1	120.38	3048.5	119.836		2411	99.4709	2412.68	95.5483
	17.5885	0.79752	19.092	0.78616		1390	3657.37	142.299	3744.92	158.457		3319.47	144.384	3477.38	150.039			13.9111	0.56886	14.1083	0.55897		3024.59	120.027	2985.43	115.655		2340.28	96.2163	2377.68	96.6919
	18.6534	0.86732	17.0735	0.79926		1400	3838.53	172.28	3494.42	160.261		3478.11	175.276	3297.71	171.363			14.3695	0.56069	13.8386	0.55648		3080.66	145.233	2967.57	113.516		2354.72	96.5909	2350.3	92.7551
	18.4666	0.89665	16.7912	0.75168		1410	3744.42	167.967	3422.54	148.482		3421.37	183.927	2761.06	245.518			14.8414	0.67539	13.8727	0.53089		3093.59	129.713	3014.6	128.475		2445.31	110.94	2330.32	87.0841
	19.0637	0.80223	16.4116	0.80917		1420	3822.89	157.676	3349	165.729		3506.26	145.072	2654.32	262.536			14.557	0.63853	14.1803	0.61426		3095.62	131.612	2998.72	122.579		2470.79	123.161	2382.82	108.618
	19.4253	0.95561	16.1301	0.71195		1430	3863.16	197.234	3349	218.34		3500.53	172.475	2737.39	244.605			15.131	0.5904	13.5242	0.52654		3092.14	124.136	2935.68	95.5935		2474.28	125.508	2361.22	91.6948

## Sheet: SI Figure S1
S1a	Piezo1		S1b	Piezo2
	Ctrl	Piezo1DEC		Ctrl	Piezo1DEC
	1.05336	0.0594986		1.03931	1.39535
	0.812252	0.260436		2.16689	1.53222
	0.96929	0.1785		1.47491	0.69526
	0.96929	0.10577		0.823948	0.734903
	1.24401	0.157563		0.628779	1.559
				1.00739	0.966355
				0.895413	1.87336
				0.64422	0.425226
					0.114729

## Sheet: SI Figure S2
S2 a	Small intestine Length
	Chow Diet		High Fat Diet
	Ctrl	Piezo1DEC	Ctrl	Piezo1DEC
	42.2	41.8	34.2	41
	39.8	35.4	37.5	39.8
	41.4	36.6	40.6	39.05
	36.8	41.5	37.2	40.9
	41.5	38.3	38	39
	40.6	39.5		39.1
	40.7	43		38.2
	40.5	38.6
	36.8
	40.5
S2 b	Npc1l1				Scarb1				Cd36				Slc27a2				Apob100				Mttp
	Chow Diet		High Fat Diet		Chow Diet		High Fat Diet		Chow Diet		High Fat Diet		Chow Diet		High Fat Diet		Chow Diet		High Fat Diet		Chow Diet		High Fat Diet
	Ctrl	Piezo1DEC	Ctrl	Piezo1DEC	Ctrl	Piezo1DEC	Ctrl	Piezo1DEC	Ctrl	Piezo1DEC	Ctrl	Piezo1DEC	Ctrl	Piezo1DEC	Ctrl	Piezo1DEC	Ctrl	Piezo1DEC	Ctrl	Piezo1DEC	Ctrl	Piezo1DEC	Ctrl	Piezo1DEC
	1.11342	0.77916	1.01939	0.89982	1.27279	0.72096	3.30492	2.46163	0.98146	0.79169	0.66257	0.56103	1.28788	1.06437	2.0032	3.80345	0.08201	1.93455	4.34462	4.92195	0.66665	0.82645	1.42557	1.72493
	1.01748	0.93627	0.83666	1.84383	1.074	1.2466	1.42367	4.04073	1.11961	0.67502	0.47505	0.4767	1.20999	1.11729	1.9216	6.11481	1.94801	1.73147	2.43552	8.1355	0.82074	0.7145	1.66041	3.15259
	1.17283	0.82932	0.59366	0.51147	1.48247	1.44193	2.93755	2.06282	1.35943	0.99861	0.63558	0.73772	1.26576	1.47939	2.88247	1.46136	2.50012	1.50733	3.65338	2.31214	1.40444	0.71698	1.48611	1.15392
	0.95926	0.65975	0.85128	0.64739	0.93174	0.86934	4.70637	0.97916	0.99516	0.57355	0.92092	0.26173	0.77647	1.14076	1.78053	0.87801	1.52838	1.49692	3.99787	1.44817	1.18099	1.21419	1.53851	1.16598
	0.78458	0.45946	0.99841	0.78334	0.52961	0.59203	1.31916	3.62911	0.67268	0.83364	0.33359	0.88341	0.65293	0.64898	1.6962	1.1152	1.63807	0.65861	2.12024	2.21796	1.10191	0.53849	1.68359	1.32092
	0.56959	0.63861	0.8454	1.19973	0.50479	1.13583	2.15042	2.41097	0.70833	1.42158	0.56886	0.46206	0.5689	0.66954	3.03629	2.79395	0.57137	0.96761	3.12581	3.44435	0.68397	0.68634	1.36277	1.86159
	1.70882	0.59584	1.03422	1.01558	1.04881	0.77849	0.70937	0.46478	2.07412	1.06992	1.67732	1.43014	1.61468	0.54384	0.93129	0.32926	1.44643	0.63398	0.55835	0.49115	0.78295	0.64483	0.88979	0.85059
	0.87843	0.67036	2.23694	1.08905	1.34141	1.08579	0.19007	0.39904	0.97434	0.93142	0.39947	3.24036	1.13387	1.62591	0.32249	0.34924	1.03706	1.19127	0.13862	0.24643	1.19914	0.89938	0.61197	1.03997
	1.13918	0.77004	1.25801	1.50722	1.4081	1.33677	0.46639	1.10544	0.69858	1.80563	1.67151	1.80394	0.9601	1.59245	0.23042	0.32586	1.16675	0.75917	0.35706	0.697	1.26751	0.67455	0.59524	0.48181
	1.02669	0.65203	1.0753	1.16695		0.69677	0.75766			0.98453				0.6445	0.83353			0.59152	0.62817		1.22859	0.65157	1.57084	1.06182
		0.69641	1.10889			1.42282				0.82502				1.02544				0.96093				0.96059	1.48611
			1.39416
S2 c	Fgf15				Abcg5				Abcg8				Acat2				Asbt				Nr1h3
	Chow Diet		High Fat Diet		Chow Diet		High Fat Diet		Chow Diet		High Fat Diet		Chow Diet		High Fat Diet		Chow Diet		High Fat Diet		Chow Diet		High Fat Diet
	Ctrl	Piezo1DEC	Ctrl	Piezo1DEC	Ctrl	Piezo1DEC	Ctrl	Piezo1DEC	Ctrl	Piezo1DEC	Ctrl	Piezo1DEC	Ctrl	Piezo1DEC	Ctrl	Piezo1DEC	Ctrl	Piezo1DEC	Ctrl	Piezo1DEC	Ctrl	Piezo1DEC	Ctrl	Piezo1DEC
	2.59968	1.65099	1.41459	1.89919	1.58777	2.0806	1.72723	1.86408	1.62638	2.19872	1.21939	1.38622	1.43313	1.23471	0.90921	0.67957	0.61167	0.88628	0.20225	0.76537	1.14472	0.90438	2.78949	2.60268
	1.87688	1.64528	1.87304	1.81552	1.01537	0.87782	2.45115	1.82571	1.41095	1.00812	1.9002	1.50645	0.93573	0.84919	1.0372	0.65189	0.96649	1.25774	0.47938	0.64583	1.43893	1.07177	2.49666	2.01391
	1.12376	3.03845	2.42063	1.24004	0.79941	1.17446	2.19384	2.3924	0.75873	0.96037	1.81649	1.74249	0.70425	1.04186	0.78878	0.80815	1.3157	1.34335	0.45667	1.21355	0.89193	1.14472	2.36199	1.94531
	0.86055	4.39237	2.25853	0.3416	0.86574	0.78404	1.25567	1.44239	0.78007	0.93757	0.76639	0.91774	0.74183	0.6552	0.58955	0.51324	1.09493	0.39674	1.45824	2.58333	0.78731	0.88577	1.58008	1.25266
	0.21071	2.36199	1.31074	0.18306	1.21167	1.00975	1.8512	1.40295	1.24977	1.33053	1.40071	0.74543	1.50438	1.24833	0.80257	0.70598	0.88628	1.70675	0.86109	2.58333	0.82074	0.91383	1.97247	2.23457
	1.00579	1.47939	3.28384	0.74762	0.89627	0.64127	2.35947	1.80683	0.58913	0.93757	1.73046	1.39586	0.94879	0.89193	0.59365	0.64069	1.32485	1.2581	0.96208	0.71908	1.05336	1.28343	1.71713	1.88557
	0.98623	5.42642	1.32444	0.31652	0.96527	1.09354	0.37722	0.36437	1.33053	1.50212	0.53446	0.5271	0.98966	1.03886	1.36859	1.65026	0.83871	0.61611	1.02401	0.30234	1.10957	0.72951	0.77378
	1.17283	0.45219	0.76069	0.97629	0.8491	0.84616	0.62134	0.43632	0.29668	1.08448	0.76639	0.62683	0.13822	0.69255	0.94455	1.56124	0.83004	1.12214	1.61802	1.53074	0.93303	0.87055
	0.63728	3.28297	2.10728	0.60726	1.2518	1.08598	1.05589	0.56193	1.63241	1.45599	1.339	0.66487	0.89813	0.94278	1.5721	1.53442	1.21947	0.74807	0.89765	0.89765	1.00347	0.96594
	1.3566	1.07177	0.78208		1.2781	0.90689	0.78104		1.55509	1.50733	1.49087		1.47427	1.09429	1.83108			0.92739	1.65775		0.96259	0.76049
S2	Cyp7a1
	Liver	LSEC
	4.18434	0.00846074
	1.72907	0.00701666
	1	0.00394708
	3.98616	0.0128241
	2.97935	0.0107092

## Sheet: SI Figure S3
S3a	Chow Diet		S3b	High Fat Diet
	Ctrl	Piezo1DEC		Ctrl	Piezo1DEC
	0.930429	1.24389		1.01931	0.775748
	0.915343	1.23193		1.01541	0.636557
	1.15423	1.12207		0.965279	1.57711

## Sheet: SI Figure S4
S4a	Control mice				S4b	Piezo1DEC
	0.47 mL/min	1.41 mL/min	1.41 mL/min +L-NMMA			0.47 mL/min	1.41 mL/min
	1.87905	1.98618	1.06437			2.2038	2.86791
	1.07549	1.19748	1.69349			3.0631	3.63008
	1.09051	1.32869	1.68179			2.1214	0.598739
	0.837987	5.1337	1.91189			0.933	3.05252
	1.29235	6.58873	1.61888			1.279	4.05584
	1.54221	2.96905	0.803851			1.1368	2.02792
	1.6644		1.64148				1.55294
							1.98618

## Sheet: SI Figure S6
a	Shannon alpha diversity					Chao1 alpha diversity					Simpson alpha diversity
	Liver TG		Liver TG			Liver TG		Liver TG			Liver TG		Liver TG
	Ctrl CD	Piezo1DEC CD	Ctrl HFD	Piezo1DEC HFD		Ctrl CD	Piezo1DEC CD	Ctrl HFD	Piezo1DEC HFD		Ctrl CD	Piezo1DEC CD	Ctrl HFD	Piezo1DEC HFD
	5.83642	6.08469	5.17836	6.09127		210	232	186	205		0.971378	0.975043	0.935117	0.973976
	6.28269	5.59293	5.86661	5.3796		227	185	185	171		0.980735	0.963637	0.968368	0.94931
	6.03433	5.82351	5.50581	5.9564		234	209	143	193		0.973171	0.970597	0.936622	0.969893
	6.08093	5.98068	5.68933	5.81878		227	213	189	192		0.975334	0.973638	0.965574	0.966831
	5.89555	5.71343	5.88762	5.74051		214	203	187	168		0.971496	0.969198	0.96242	0.961706
c	Phylum diveristy
	Ctrl CD					Piezo1DEC CD					Ctrl HFD					Piezo1DEC HFD
Bacteroidota	0.718931	0.708932	0.521429	0.766415	0.560864	0.867424	0.837339	0.781129	0.870125	0.672297	0.110101	0.0685262	0.467113	0.26909	0.365531	0.145121	0.307037	0.226637	0.183414	0.0445
Bacillota	0.218594	0.216697	0.332162	0.173001	0.355705	0.079946	0.104368	0.162347	0.062566	0.188378	0.797018	0.823201	0.451797	0.64562	0.572155	0.737557	0.616053	0.577936	0.723442	0.847863
Campylobacterota	0.0248001	0.0345812	0.0763015	0.014619	0.0432386	0.0177209	0.0171015	0.022573	0.00859491	0.0887549	0.0153477	0.0252093	0.0220613	0.025077	0.0144834	0.0111039	0.00354742	0.0761057	0.00985889	0.00468074
Actinomycetota	0.00670534	0.00779244	0.0297719	0.00841907	0.00912416	0.0140783	0.00619179	0.00448469	0.032128	0.00808372	0.0371384	0.0391147	0.0428371	0.0284337	0.0136379	0.0159946	0.0387841	0.0116354	0.0212546	0.0835597
Thermodesulfobacteriota	0.0056082	0.00843205	0.00754805	0.00898803	0.00812491	0.00302551	0.00450837	0.00585164	0.001239	0.00655959	0.037687	0.0284309	0.0062376	0.0205432	0.0285758	0.0738897	0.0303559	0.07435	0.0528159	0.016846
Mycoplasmatota	0.0106216	0.00329733	0.00669009	0.0148589	0.00704837	0.00291395	0.0159099	0.0130038	0.0068018	0.00459127	0.00113332	0.00509593	0.00710342	0.00760886	0.00500906	0.00775102	0.00166833	0.0010107	0.00524622	0.00146263
Deferribacterota	0.00381682	0.0063798	0.00584263	0.00320653	0.0113989	0.000967581	0.00226457	0.00610244	7.77203e-05	0.0240614	0.00143655	0.0101331	0.00160062	0.00346968	0.00039933	0.00853932	0.000565788	0.0320128	0.00375268	0.000778311
Pseudomonadota	0.0109222	0.0138882	0.00980886	0.0104926	0.00449591	0.0139239	0.0123166	0.00450865	0.0184673	0.00727335	0.000137753	0.000289228	0.00124984	0.000157103	0.00020897	4.35393e-05	0.0019887	0.000312351	0.000216086	0.000309519
Verrucomicrobiota	0	0	0.0104458	0	0	0	0	0	0	0	0	0	0	0	0	0	0	0	0	0
Other	5.55112e-16	2.22045e-16	4.44089e-16	0	3.33067e-16	-8.88178e-16	4.44089e-16	-4.44089e-16	0	0	-2.22045e-16	7.77156e-16	3.33067e-16	-4.44089e-16	-1.11022e-15	2.22045e-16	5.55112e-16	0	-4.44089e-16	-4.44089e-16

## Sheet: SI Table S1
	Akr1d1					Cyp8b1					cyp2c70					cyp27a1					abcb11					Abcc2					Abcc3					slc10a1					slco1a1					slc27a5
	Chow Diet		High Fat Diet			Chow Diet		High Fat Diet			Chow Diet		High Fat Diet			Chow Diet		High Fat Diet			Chow Diet		High Fat Diet			Chow Diet		High Fat Diet			Chow Diet		High Fat Diet			Chow Diet		High Fat Diet			Chow Diet		High Fat Diet			Chow Diet		High Fat Diet
	Ctrl	Piezo1DEC	Ctrl	Piezo1DEC		Ctrl	Piezo1DEC	Ctrl	Piezo1DEC		Ctrl	Piezo1DEC	Ctrl	Piezo1DEC		Ctrl	Piezo1DEC	Ctrl	Piezo1DEC		Ctrl	Piezo1DEC	Ctrl	Piezo1DEC		Ctrl	Piezo1DEC	Ctrl	Piezo1DEC		Ctrl	Piezo1DEC	Ctrl	Piezo1DEC		Ctrl	Piezo1DEC	Ctrl	Piezo1DEC		Ctrl	Piezo1DEC	Ctrl	Piezo1DEC		Ctrl	Piezo1DEC	Ctrl	Piezo1DEC
	2.06207	1.18846	0.609013	0.778919		2.10956	1.51776	1.52988	1.33184		0.157946	0.118462	0.0171271	0.0184201		3.03406	1.59245	2.6867	2.18228		1.32311	1.21329	0.677989	0.91658		1.30247	1.33909	0.921638	0.981335		1.54533	1.86984	2.13142	2.16868		1.72779	2.1794	0.747079	0.719134		0.419506	0.252922	0.576578	0.804179		2.97935	1.20164	0.966921	0.669646
	2.26434	1.02037	1.16437	1.33751		1.84926	0.0138588	0.869598	0.875647		0.123922	0.139903	0.0163726	0.0152233		3.76135	1.74261	1.38111	2.14479		1.3603	1.14387	0.613159	0.724136		1.52758	1.42528	0.691247	0.906148		1.86337	1.63344	0.138391	0.0975184		2.57385	2.06183	1.35598	0.687453		0.239279	0.441892	1.4099	0.766091		1.46917	0.726986	0.810268	0.720201
	1.92398	2.00568	0.600629	0.552691		1.2941	1.3351	0.689404	0.448575		2.0174	2.96391	1.55555	0.0238052		0.871305	1.47044	1.69447	1.02515		0.843189	0.852002	0.840508	0.831814		1.56509	1.2581	0.00622493	1.66188		1.9628	1.17114	1.96131	4.553		0.641237	0.552455	0.701898	0.568146		0.667465	0.793754	1.37134	1.22314		0.870551	1.56374	0.801887	0.454222
	1.21764	1.05635	0.626135	0.543196		1.62107	0.710519	0.363096	0.629999		3.7386	6.64606	3.42813	1.67879		0.622545	0.914624	1.07239	1.41503		1.01672	0.852002	0.245592	0.594329		0.871305	0.475083	1.20771	0.96114		0.762028	0.893734	0.116372	1.03657		0.872924	0.863895	0.666341	0.417351		1.23265	0.905486	0.175627	1.08718		1.09429	0.809442	0.300715	1.01852
	0.938931	2.07641	0.417412	0.455191		1.0295	1.22005	0.58781	1.67414		6.50929	7.27275	3.48806	2.91283		0.821453	0.452582	2.10794	1.3157		0.935577	0.837365	0.442679	0.826069		0.543838	0.72009	1.48686	1.33591		0.822403	0.693956	0.128676	1.40135		0.762563	0.903708	0.945621	0.724136		1.28055	0.715372	0.680935	1.22314		0.64842	0.716978	0.516368	1.4404
	0.650261	2.69277	0.522878	0.778919		1.56043	1.76779	0.621325	0.981746		7.66083	6.60016	3.45198	2.07401		0.763791	1.17793	0.588793	1.84144		0.811649	0.872924	1.35129	0.922956		1.20685	1.0219	1.64978	1.24213		0.708538	0.591691	3.789	2.16118		0.882048	0.661553	0.792418	0.652628		0.824599	1.0152	1.24021	1.40016		0.719467	1.6644	1.09162	0.810268
	2.47785	0.625938	1.29195	0.731812		1.0475	0.468767	0.7518	0.544657		7.07387		0.00908324	0.00389928		0.635626	0.667227	1.38591	1.49054		0.894361	0.696854	1.41356	1.09379		1.04699	0.990515	0.977571	1.23355		0.663384	1.18338	2.2844	1.96812		0.726447	0.602456	1.11677	0.641416		0.918126	1.24986	0.680935	1.20213		0.668964	0.582367	1.34394	0.899048
	0.60044	0.303358	2.29667	0.721737		0.960558	0.868709	0.733781	0.696609		13.4777	13.6185	0.0059102	0.0245595		0.702831	1.21104	0.438556	0.449326		0.891266	0.906845	2.39385	1.3941		1.26685	0.372742	0.660794	1.21236		1.10032	1.13912	1.09948	1.90108		0.843189	0.786723	1.26956	0.760138		1.1948	1.05831	2.79062	1.62517		0.790041	0.668964	1.93384	1.1863
	0.594229	0.729051	2.03432	1.18472		1.51251	1.70166	1.71525	0.919181		15.7524	7.76777	0.0100436	0.00933861		0.651235	0.00806701	0.745269	0.83557		0.825837	0.942085	1.26517	1.7104		1.0219	1.17385	0.605951	1.00543		0.79164	0.786172	0.745778	2.59695		0.556298	0.731499	1.08247	0.770749		0.676783	1.24986	1.14123	1.77841		0.840896	1.17283	1.4255	1.29816
	0.74437	0.870002	2.06988	0.99278		0.799375	0.62069	0.932012	0.675216		0.0834757	0.0392137	0.00950184	0.00943621		0.470169	2.5425	1.30209	0.877112		0.397473	0.355748	1.49935	1.46341		1.00783	1.15369	1.09602	0.674934		1.0482	0.79164	2.98311	1.92762		0.668467	0.456577	1.07873	0.93584		1.84902	1.7737	1.55357	1.15716		0.80107	0.61132	1.12231	1.5927
	0.792285		2.02027	1.4738		0.782924	1.00135	0.647711	1.00935		0.203415	0.170459	0.00824322	0.00914642		0.976878		0.930342	1.09873		1.39371	1.15583	0.858169	1.42833		0.368887		0.970818	0.786118		0.552068		2.55234	1.20733		1.45794	1.54642	0.843426	0.778805		2.5611	1.42086	1.49028	1.98699		0.846745	1.30134	0.804671	1.32085
	0.552517		1.40888	1.1247		0.559397	1.58221	0.33066	0.625647		0.147368	0.373065	4.3439e-06	0.0181665		1.92686		1.05763	1.16541		1.73379	0.0555114	0.701898	1.4787		1.11439		1.27215	1.15494		1.19161		4.18962	1.65499		1.26921	2.34393	0.795169	0.724136		1.33031	1.57109	0.517844	1.54284		1.12117	1.97931	0.33136	1.09162
						0.498942	0.457532	1.65682	0.738885		0.212053	0.124352						0.553185	0.555105		1.00621	0.919505	1.79543	1.29624										2.73553		1.19245	1.90386	2.36909	1.18455		0.91495	2.62399	1.60836	0.727283		1.69349	1.11342	1.86151	0.730254
						0.511195	1.0475	1.36928	0.699027		0.143339	0.297817									1.34158	1.66316	1.37015	0.858169												1.18832	1.80116	0.873169	0.885358		2.38959	1.94095	0.537966	1.95964		1.30134	2.04202	1.72485	1.3627
								3.1349	0.169978														2.04817	1.61814														1.22632	1.36541				1.59172	0.256244				1.21965	1.58169

[truncated: 5 more sheets: SI Table S2, SI Table S3, SI Table S4, SI Table S5, SI Table S6]
